# Supplementary material for: 4,4′-Diiodo-3,3′-dimethoxy­biphen­yl
Source: Acta Crystallogr Sect E Struct Rep Online. 2008 Apr 26;64(Pt 5):o910. doi: 10.1107/S160053680801129X (PMC2961291; doi:10.1107/S160053680801129X)
Supplement: Supplementary file 2 [file e-64-0o910-Isup2.hkl]

# 
# h,k,l, Fc-squared, Fo-squared, sigma(Fo-squared) and status flag 
# 
data_I
_shelx_title ' qadi in P2(1)/n' 
_shelx_refln_list_code          4 
_shelx_F_calc_maximum      157.52 
_exptl_crystal_F_000       436.00 
_reflns_d_resolution_high  0.8002 
 
loop_ 
 _symmetry_equiv_pos_as_xyz 
 'x, y, z' 
 '-x+1/2, y+1/2, -z+1/2' 
 '-x, -y, -z' 
 'x-1/2, -y-1/2, z-1/2' 
 
_cell_length_a     6.8616 
_cell_length_b     7.7386 
_cell_length_c    13.4352 
_cell_angle_alpha  90.000 
_cell_angle_beta  102.435 
_cell_angle_gamma  90.000 
 
_shelx_F_squared_multiplier     1.000 
 
loop_ 
 _refln_index_h 
 _refln_index_k 
 _refln_index_l 
 _refln_F_squared_calc 
 _refln_F_squared_meas 
 _refln_F_squared_sigma 
 _refln_observed_status 
   4   0   0     5517.51     5236.79     57.73 o 
   6   0   0     1626.43     1593.30     18.93 o 
   8   0   0       34.70       22.15      2.88 o 
   1   1   0      230.80      241.21     10.08 o 
   2   1   0       79.37       63.17      5.43 o 
   3   1   0     3415.17     3507.90     39.12 o 
   4   1   0     8424.03     8594.80    136.86 o 
   5   1   0     3282.91     3353.18     32.15 o 
   6   1   0     4421.03     4526.53     47.40 o 
   7   1   0     2362.98     2403.33     23.51 o 
   8   1   0     3170.99     3316.29    136.05 o 
   0   2   0     2518.30     2772.52     26.42 o 
   2   2   0      237.05      222.99      7.38 o 
   3   2   0     8431.81     8221.62    122.22 o 
   4   2   0      949.38      970.86      9.06 o 
   5   2   0     3224.13     3222.34     42.31 o 
   6   2   0      347.40      345.41      7.39 o 
   7   2   0       96.45       86.08      3.86 o 
   8   2   0       54.83       49.80      3.30 o 
   1   3   0      619.79      719.42      8.08 o 
   2   3   0     1462.32     1593.60     18.46 o 
   3   3   0     3254.40     3252.03     55.17 o 
   4   3   0      799.73      815.60     12.68 o 
   5   3   0     7619.29     7812.16     59.51 o 
   6   3   0     1075.54     1037.38     12.40 o 
   7   3   0     3920.05     4077.99     98.34 o 
   0   4   0    19377.27    16875.58    384.49 o 
   1   4   0     3901.31     4067.00     38.13 o 
   2   4   0    12758.38    13022.88    375.71 o 
   3   4   0     1437.80     1488.23     20.42 o 
   4   4   0     3618.61     3771.97    197.31 o 
   5   4   0     1755.25     1838.95     40.96 o 
   6   4   0      395.76      377.31      7.26 o 
   7   4   0      282.98      269.31      8.30 o 
   1   5   0      176.57      194.85      4.39 o 
   2   5   0      263.18      225.39      6.21 o 
   3   5   0       41.44       42.71      1.48 o 
   4   5   0     4267.30     4367.59     82.15 o 
   5   5   0       94.57       78.79      2.84 o 
   6   5   0     4519.06     4653.91    175.84 o 
   0   6   0     5446.18     5505.91    109.19 o 
   1   6   0     4311.25     4524.96    110.94 o 
   2   6   0     3027.48     3258.31     94.27 o 
   3   6   0     3525.32     3529.62     69.88 o 
   4   6   0     1598.12     1610.14     39.25 o 
   5   6   0      421.57      373.90      9.66 o 
   6   6   0      910.81      841.48     35.50 o 
   1   7   0      177.82      160.82      7.94 o 
   2   7   0       36.23       39.34      3.95 o 
   3   7   0     1126.75     1176.78     45.32 o 
   4   7   0       34.95       30.56      2.08 o 
   5   7   0     2654.03     2613.08     64.54 o 
   0   8   0      845.10      823.70     46.03 o 
   1   8   0     3491.27     3683.14     78.44 o 
   2   8   0      893.21      912.53     23.10 o 
   3   8   0     1577.03     1669.28     24.97 o 
   4   8   0      324.73      290.86      8.42 o 
   1   9   0       85.86       76.91      4.67 o 
   2   9   0      489.60      475.10     10.18 o 
   3   9   0       99.10       77.74      5.63 o 
  -7   0   1     3283.59     3410.62     59.65 o 
  -5   0   1     9030.80     9330.13    154.86 o 
   1   0   1     6146.30     6058.89     39.87 o 
   3   0   1    12175.07    12821.42    142.99 o 
   5   0   1      186.84      196.00      7.32 o 
   7   0   1       39.03       53.74      3.13 o 
  -8   1   1     1139.57     1109.38     19.68 o 
  -7   1   1     2218.85     2294.52     27.88 o 
  -6   1   1     1543.37     1518.21     13.43 o 
  -5   1   1     1029.09      968.08     24.54 o 
  -4   1   1       22.02       21.36      2.14 o 
  -3   1   1      183.55      210.91      3.65 o 
  -2   1   1       17.54       10.75      4.23 o 
  -1   1   1      378.96      452.05     20.20 o 
   0   1   1       89.04       75.12      3.60 o 
   2   1   1     9511.89     9364.91    168.07 o 
   3   1   1    14823.05    14967.29    210.35 o 
   4   1   1     6593.43     6743.74     60.15 o 
   5   1   1     6883.20     6963.91     50.66 o 
   6   1   1     3185.59     3307.81     76.34 o 
   7   1   1     3726.58     3950.75     38.68 o 
   8   1   1      989.69      935.89     16.08 o 
  -8   2   1     1110.98     1085.17     18.45 o 
  -7   2   1      349.03      322.05      6.12 o 
  -6   2   1     4403.12     4495.39     84.46 o 
  -5   2   1      224.87      227.46      6.83 o 
  -4   2   1    13163.81    13233.72    325.06 o 
  -3   2   1     3323.92     3462.68     42.81 o 
  -2   2   1    21515.28    21343.21    916.37 o 
  -1   2   1     9189.42     8768.56    521.52 o 
   0   2   1     6635.78     5925.76    125.73 o 
   1   2   1        2.69       -4.13      4.13 o 
   2   2   1    10178.35    10395.91    468.04 o 
   3   2   1      328.06      320.57      3.41 o 
   4   2   1     2144.68     2234.01     16.96 o 
   5   2   1        6.17       10.61      2.11 o 
   6   2   1        9.61       15.34      1.89 o 
   7   2   1       17.88       14.34      1.15 o 
   8   2   1      310.09      295.59      8.22 o 
  -8   3   1     1954.94     1841.66     58.36 o 
  -7   3   1      676.03      654.74     15.93 o 
  -6   3   1     1877.48     1899.89     21.51 o 
  -5   3   1      249.36      252.87      5.84 o 
  -4   3   1      187.90      167.26      2.86 o 
  -3   3   1      368.92      390.65      6.14 o 
  -2   3   1       37.17       59.59      6.42 o 
  -1   3   1       11.86        7.29      2.98 o 
   0   3   1     4518.03     4428.23     46.18 o 
   1   3   1     1082.20      979.75      9.05 o 
   2   3   1    17865.93    18736.23    434.75 o 
   3   3   1     2027.52     2047.15     19.51 o 
   4   3   1     8321.29     8589.43    192.62 o 
   5   3   1     1769.25     1807.33     30.87 o 
   6   3   1     6596.82     6935.95     75.42 o 
   7   3   1      449.54      416.16     10.02 o 
  -7   4   1     1049.37     1038.93     63.71 o 
  -6   4   1      878.57      871.69     21.04 o 
  -5   4   1     4121.26     4044.67    180.03 o 
  -4   4   1     2574.77     2658.84     34.08 o 
  -3   4   1    11476.93    11604.07    369.67 o 
  -2   4   1    10822.81    11227.25    172.85 o 
  -1   4   1     7950.55     7971.53    145.01 o 
   0   4   1     2823.97     2875.43     31.15 o 
   1   4   1     5673.99     5661.23    103.08 o 
   2   4   1      742.86      705.23     11.56 o 
   3   4   1     1940.14     2008.44     21.43 o 
   4   4   1      331.02      356.59      4.47 o 
   5   4   1       80.81       57.17      5.46 o 
   6   4   1       23.37       18.97      3.14 o 
   7   4   1      209.97      205.63      5.81 o 
  -7   5   1     1633.21     1418.65     47.78 o 
  -6   5   1       72.83       78.29      4.24 o 
  -5   5   1      609.30      629.10     20.29 o 
  -4   5   1      527.61      528.97     14.26 o 
  -3   5   1      328.05      319.83      8.45 o 
  -2   5   1      324.56      352.83     10.50 o 
  -1   5   1      908.93      901.02     22.23 o 
   0   5   1      314.95      302.51      7.18 o 
   1   5   1     9657.56    10112.59    270.14 o 
   2   5   1       45.66       46.16      5.11 o 
   3   5   1     7574.67     7918.35    150.85 o 
   4   5   1      230.82      245.77     16.21 o 
   5   5   1     5909.97     6154.61    101.32 o 
   6   5   1       62.68       52.15      3.56 o 
  -6   6   1      495.55      459.37     20.96 o 
  -5   6   1     2303.10     2276.18     61.15 o 
  -4   6   1     3221.02     3276.09     32.18 o 
  -3   6   1     6087.56     6025.21    129.87 o 
  -2   6   1     3942.48     4198.95    116.59 o 
  -1   6   1     4336.61     4470.70     70.34 o 
   0   6   1     2896.74     3088.61     89.98 o 
   1   6   1     2323.12     2360.87     59.01 o 
   2   6   1     1044.51     1065.11     42.48 o 
   3   6   1      920.96      891.11     13.49 o 
   4   6   1       59.89       51.08      3.52 o 
   5   6   1        8.30        8.82      4.81 o 
   6   6   1       32.49       36.57      9.22 o 
  -5   7   1      147.27      129.97      5.92 o 
  -4   7   1      275.45      253.49      6.21 o 
  -3   7   1      495.89      478.92     16.16 o 
  -2   7   1        4.85        9.77      5.36 o 
  -1   7   1       16.35       12.83      1.44 o 
   0   7   1     2589.57     2649.70     69.46 o 
   1   7   1        0.84        0.13      1.39 o 
   2   7   1     3918.49     4174.58    142.02 o 
   3   7   1       65.85       66.70      3.63 o 
   4   7   1     3779.99     3866.81     73.10 o 
   5   7   1       33.81       30.60      3.44 o 
  -4   8   1     3811.12     3884.90    164.69 o 
  -3   8   1     1021.14     1015.48     28.26 o 
  -2   8   1     2420.11     2545.41     54.00 o 
  -1   8   1      869.50      846.46     19.09 o 
   0   8   1     2021.94     2160.59     40.65 o 
   1   8   1      413.99      393.42      8.93 o 
   2   8   1     1710.93     1756.59     70.98 o 
   3   8   1       23.23       21.52      1.88 o 
   4   8   1      129.70      117.35      4.40 o 
  -3   9   1       31.17       23.62      2.41 o 
  -2   9   1       86.76       76.39      5.88 o 
  -1   9   1      123.82      112.81      4.09 o 
   0   9   1      153.53      141.75      4.71 o 
   1   9   1     1052.20     1047.46     20.18 o 
   2   9   1      109.91       91.38      4.94 o 
  -8   0   2     3608.33     3693.34    103.21 o 
  -6   0   2     8097.78     8455.19    177.89 o 
  -4   0   2    18120.59    18595.39    182.61 o 
   2   0   2       19.10       16.70      5.44 o 
   4   0   2     2048.43     2072.73     54.76 o 
   6   0   2     3841.61     3852.24    104.23 o 
   8   0   2     4249.09     4052.70     97.93 o 
  -8   1   2      233.53      208.17      8.63 o 
  -7   1   2       30.44       36.81      3.18 o 
  -6   1   2       14.90       14.26      1.78 o 
  -5   1   2        4.51        6.05      1.29 o 
  -4   1   2     1444.25     1496.47     11.16 o 
  -3   1   2     2150.02     2157.10     25.59 o 
  -2   1   2     8178.10     7826.50    192.99 o 
  -1   1   2    15015.55    13461.89    587.50 o 
   1   1   2     6178.91     6610.96     60.86 o 
   2   1   2    10794.43    10620.27    245.10 o 
   3   1   2     4125.25     4100.35     34.75 o 
   4   1   2     7883.79     7997.91     78.55 o 
   5   1   2     2336.75     2384.26     29.03 o 
   6   1   2     1831.23     1930.43     17.68 o 
   7   1   2      292.22      274.38      7.13 o 
   8   1   2      490.35      475.77      8.92 o 
  -8   2   2      449.00      449.70     14.92 o 
  -7   2   2     4852.31     5017.76     52.74 o 
  -6   2   2      558.52      566.75     13.16 o 
  -5   2   2    10675.18    11124.24    200.32 o 
  -4   2   2      593.91      597.12     12.91 o 
  -3   2   2    11843.93    11724.26    142.41 o 
  -2   2   2       28.77       10.91      3.63 o 
  -1   2   2     8627.75     8074.94    241.27 o 
   0   2   2      365.02      368.03      6.30 o 
   1   2   2     1375.45     1316.42     28.18 o 
   2   2   2      540.19      601.67      7.36 o 
   3   2   2      927.07      917.33      8.12 o 
   4   2   2       28.35       33.00      1.50 o 
   5   2   2     2292.25     2289.22     16.70 o 
   6   2   2        3.96       19.27      5.49 o 
   7   2   2     3987.30     4023.72     45.32 o 
  -8   3   2       31.77       36.44      5.25 o 
  -7   3   2       68.68       62.40      2.85 o 
  -6   3   2       47.63       44.01      2.27 o 
  -5   3   2      652.86      693.36     12.86 o 
  -4   3   2        3.75        8.79      1.28 o 
  -3   3   2     3891.93     3789.54     99.38 o 
  -2   3   2     4004.89     4152.48    144.28 o 
  -1   3   2    12139.67    11431.22    142.59 o 
   0   3   2     1831.49     1856.35     12.38 o 
   1   3   2    14333.81    14804.21    478.95 o 
   2   3   2      731.58      684.82      7.86 o 
   3   3   2    12051.78    12254.08    391.19 o 
   4   3   2      782.14      749.91      7.22 o 
   5   3   2     4928.23     5020.85     45.85 o 
   6   3   2      180.11      169.71      5.24 o 
   7   3   2     1155.55     1175.19     26.99 o 
  -7   4   2     1509.58     1555.90     35.63 o 
  -6   4   2     5801.61     5918.48    151.53 o 
  -5   4   2     1792.70     1776.18     52.06 o 
  -4   4   2     4315.07     4141.28     47.52 o 
  -3   4   2     1066.33     1074.86     25.38 o 
  -2   4   2     3442.82     3513.83     59.95 o 
  -1   4   2      731.04      706.58      8.79 o 
   0   4   2     4699.41     4849.27     39.12 o 
   1   4   2     1319.05     1370.83     17.28 o 
   2   4   2       19.29       17.99      1.42 o 
   3   4   2        0.45        4.02      4.87 o 
   4   4   2      970.83      989.25     10.23 o 
   5   4   2       37.94       43.43      1.43 o 
   6   4   2     2111.98     2126.55     23.23 o 
   7   4   2      398.97      362.64     14.30 o 
  -7   5   2        7.99        6.43      1.25 o 
  -6   5   2       24.79       17.61      1.51 o 
  -5   5   2      106.40      103.33      4.36 o 
  -4   5   2      901.83      934.14     14.69 o 
  -3   5   2       62.62       73.37      4.34 o 
  -2   5   2     6349.37     6358.69    115.12 o 
  -1   5   2       81.24       83.80      6.16 o 
   0   5   2     8205.21     8209.26    165.86 o 
   1   5   2       31.81       46.77      3.44 o 
   2   5   2     9500.74     9986.00    369.65 o 
   3   5   2        5.34       25.83     11.07 o 
   4   5   2     6372.99     6754.54    110.99 o 
   5   5   2       43.93       38.25      2.39 o 
   6   5   2     1803.22     1872.27     52.97 o 
  -6   6   2     2335.02     2320.72     67.86 o 
  -5   6   2     2271.74     2332.31     55.03 o 
  -4   6   2     1824.76     1909.51     73.80 o 
  -3   6   2      375.80      378.60     12.54 o 
  -2   6   2     1414.69     1486.41     38.80 o 
  -1   6   2     2236.36     2279.13     18.55 o 
   0   6   2     1424.28     1378.66     31.72 o 
   1   6   2      478.63      461.47     16.13 o 
   2   6   2       54.02       55.92      4.68 o 
   3   6   2      233.22      225.90      5.93 o 
   4   6   2       35.98       41.77      3.59 o 
   5   6   2      768.64      800.14     29.64 o 
   6   6   2      375.65      366.85     24.76 o 
  -5   7   2        1.07        1.54      1.13 o 
  -4   7   2       14.27       19.55      1.44 o 
  -3   7   2     1670.59     1786.63     83.59 o 
  -2   7   2      331.28      298.69      8.89 o 
  -1   7   2     5190.75     5698.24    227.99 o 
   0   7   2      501.04      464.56      9.01 o 
   1   7   2     4081.83     4137.42     79.07 o 
   2   7   2      265.61      271.15     10.98 o 
   3   7   2     4763.08     5102.81     63.61 o 
   4   7   2      469.64      427.50     14.95 o 
   5   7   2     1763.55     1778.70     33.87 o 
  -4   8   2      152.12      153.04      7.62 o 
  -3   8   2     1197.27     1213.55     40.49 o 
  -2   8   2      138.44      126.91      4.18 o 
  -1   8   2     1633.34     1693.55     24.67 o 
   0   8   2      353.60      330.37      5.60 o 
   1   8   2      152.96      143.75      6.29 o 
   2   8   2        0.09        2.43      2.61 o 
   3   8   2        7.18       12.54      5.71 o 
   4   8   2      172.40      155.33      5.47 o 
  -3   9   2      315.13      271.71      6.91 o 
  -2   9   2     2010.52     1961.50     41.33 o 
  -1   9   2      920.40      888.25     18.00 o 
   0   9   2     2233.01     2361.03     47.78 o 
   1   9   2      423.72      380.71      9.23 o 
   2   9   2     1661.55     1678.64     34.10 o 
  -7   0   3     4557.73     4907.38     84.98 o 
  -5   0   3     5456.89     5830.92     49.11 o 
  -3   0   3     3240.59     3220.98     26.49 o 
  -1   0   3        3.00       59.85      7.10 o 
   1   0   3     2917.13     2922.28     43.21 o 
   3   0   3     6979.83     7224.66     60.39 o 
   5   0   3     8780.84     9054.85     74.36 o 
   7   0   3     5537.24     5732.79    131.50 o 
  -8   1   3       15.29       18.21      3.45 o 
  -7   1   3      889.03      883.69     14.91 o 
  -6   1   3     1794.92     1785.74     21.35 o 
  -5   1   3     5891.73     6104.56     53.49 o 
  -4   1   3     5114.63     5118.52     83.75 o 
  -3   1   3    10008.80    10117.44    121.35 o 
  -2   1   3     7338.05     7094.64    192.78 o 
  -1   1   3    24811.20    22539.67    448.12 o 
   0   1   3    18004.71    16327.98    182.17 o 
   2   1   3     8709.90     8723.31    109.01 o 
   3   1   3     6037.09     6043.64     54.85 o 
   4   1   3     1384.69     1376.73      9.37 o 
   5   1   3     1108.56     1078.96     20.90 o 
   6   1   3      392.34      337.52      9.44 o 
   7   1   3      191.75      170.90      4.94 o 
  -8   2   3     3865.31     3939.13     93.09 o 
  -7   2   3      132.60      132.62      3.51 o 
  -6   2   3     4190.30     4424.70     44.42 o 
  -5   2   3     1578.56     1621.46     35.70 o 
  -4   2   3     4939.53     4991.20     47.81 o 
  -3   2   3      432.93      406.26      9.59 o 
  -2   2   3     1261.18     1238.31     33.32 o 
  -1   2   3      288.55      298.34      8.97 o 
   0   2   3     1310.94     1251.73      8.36 o 
   1   2   3      183.93      156.09      3.15 o 
   2   2   3     4574.54     4766.64     25.39 o 
   3   2   3      431.47      405.75      6.32 o 
   4   2   3     7737.42     7806.86     61.80 o 
   5   2   3      868.45      846.83     13.90 o 
   6   2   3     6280.36     6827.56    178.94 o 
   7   2   3      352.91      313.45      7.58 o 
  -8   3   3       45.11       37.05      2.67 o 
  -7   3   3       11.78        9.19      1.22 o 
  -6   3   3     2473.72     2525.55     47.75 o 
  -5   3   3     1062.88     1037.02     21.93 o 
  -4   3   3     9717.95     9880.92    284.76 o 
  -3   3   3     2444.47     2367.88     61.57 o 
  -2   3   3    16950.89    16611.29    667.82 o 
  -1   3   3     2050.37     1956.99     16.70 o 
   0   3   3    21103.77    19888.46    607.92 o 
   1   3   3     4380.36     4498.46     22.89 o 
   2   3   3    12025.76    12389.36    283.63 o 
   3   3   3      801.62      814.40     24.44 o 
   4   3   3     3004.30     3053.31     18.48 o 
   5   3   3      255.81      189.84      3.35 o 
   6   3   3      473.94      443.83      6.00 o 
   7   3   3       28.06       29.07      1.53 o 
  -7   4   3     2721.33     2772.41     68.97 o 
  -6   4   3     1349.72     1350.90     61.30 o 
  -5   4   3     2788.79     2768.45    101.29 o 
  -4   4   3     2500.09     2435.65     74.21 o 
  -3   4   3     3743.77     3798.54    188.99 o 
  -2   4   3       26.10       19.66      1.59 o 
  -1   4   3       35.81       47.14      1.46 o 
   0   4   3      360.25      350.00      4.45 o 
   1   4   3     2430.70     2511.28     17.56 o 
   2   4   3      613.79      605.95     14.99 o 
   3   4   3     4076.68     4279.27     76.30 o 
   4   4   3     1557.65     1528.99     42.52 o 
   5   4   3     5330.82     5558.85    115.16 o 
   6   4   3     1759.82     1807.24     56.00 o 
  -7   5   3      183.51      155.20      8.40 o 
  -6   5   3       88.76       79.25      3.28 o 
  -5   5   3     4224.96     4278.80    215.25 o 
  -4   5   3      464.81      433.84     12.74 o 
  -3   5   3    11381.59    11576.07    649.51 o 
  -2   5   3      280.72      303.56     16.86 o 
  -1   5   3    10726.23    10455.11    300.81 o 
   0   5   3      143.36      138.45      4.92 o 
   1   5   3    11284.68    11346.40    241.85 o 
   2   5   3      113.22      116.70      5.82 o 
   3   5   3     4596.20     4901.08     91.81 o 
   4   5   3        9.65        2.59      2.38 o 
   5   5   3     1210.32     1227.16     28.70 o 
   6   5   3       50.06       62.99      5.89 o 
  -6   6   3     1182.23     1160.31     29.92 o 
  -5   6   3     1341.98     1359.79     35.36 o 
  -4   6   3     2011.66     2011.08     81.42 o 
  -3   6   3     1277.83     1274.16     61.22 o 
  -2   6   3      772.90      763.24     25.51 o 
  -1   6   3        1.87        7.80      1.67 o 
   0   6   3      884.16      897.85      9.36 o 
   1   6   3      549.85      526.67     18.57 o 
   2   6   3     1282.99     1274.24     19.22 o 
   3   6   3     1167.98     1176.61     32.62 o 
   4   6   3     2992.25     3085.96     59.19 o 
   5   6   3     2060.66     2074.92     41.01 o 
  -5   7   3      157.92      145.90      5.35 o 
  -4   7   3     5081.37     5286.45    276.89 o 
  -3   7   3       20.69       25.93      2.45 o 
  -2   7   3     4517.23     4718.91     51.68 o 
  -1   7   3       26.83       23.11      1.83 o 
   0   7   3     5103.36     5312.92     73.12 o 
   1   7   3      252.35      237.12     13.59 o 
   2   7   3     3959.08     4249.31     65.92 o 
   3   7   3       62.81       56.80      3.37 o 
   4   7   3     1249.77     1195.86     26.94 o 
   5   7   3      139.96      134.06      8.73 o 
  -4   8   3      645.35      636.16     19.71 o 
  -3   8   3      689.33      655.49     20.73 o 
  -2   8   3      677.88      654.03     11.84 o 
  -1   8   3        0.08       -0.63      1.34 o 
   0   8   3      150.06      135.20      4.77 o 
   1   8   3      449.54      424.60      8.08 o 
   2   8   3      569.45      554.09     13.85 o 
   3   8   3      881.77      854.00     21.08 o 
   4   8   3     1387.81     1311.24     25.73 o 
  -3   9   3     1631.55     1811.64     44.35 o 
  -2   9   3       45.96       42.94      4.31 o 
  -1   9   3     1307.12     1375.41     30.08 o 
   0   9   3      425.21      346.17      8.38 o 
   1   9   3     1960.16     1959.40     65.83 o 
   2   9   3      473.04      428.24     10.22 o 
  -8   0   4     3267.79     3365.28     75.60 o 
  -6   0   4     6848.14     7042.36     69.00 o 
  -4   0   4        1.12        6.52      1.25 o 
  -2   0   4     4511.97     4445.70     29.32 o 
   4   0   4    14870.75    15569.20    210.52 o 
   6   0   4     5442.02     5540.37     95.11 o 
  -8   1   4     2148.34     2251.21     40.10 o 
  -7   1   4     1297.14     1328.60     17.57 o 
  -6   1   4     3140.93     3282.37     34.07 o 
  -5   1   4     3347.11     3497.90     53.86 o 
  -4   1   4     7757.84     8101.22    126.99 o 
  -3   1   4     8478.94     8627.19    109.66 o 
  -2   1   4    20980.43    18075.90    174.41 o 
  -1   1   4     8136.09     6763.76    169.45 o 
   0   1   4     9775.71     8568.28     68.80 o 
   1   1   4     3423.78     3399.39     18.42 o 
   2   1   4     3385.88     3383.27     23.23 o 
   3   1   4      852.43      852.28     10.75 o 
   4   1   4      221.93      219.16      2.76 o 
   5   1   4      121.73      104.20      5.31 o 
   6   1   4      176.98      172.95      4.88 o 
   7   1   4      343.05      330.87      9.12 o 
  -8   2   4       87.51       77.58      3.25 o 
  -7   2   4     4501.14     4880.55     89.63 o 
  -6   2   4       12.68       11.80      1.18 o 
  -5   2   4     2263.51     2287.69     32.33 o 
  -4   2   4      409.50      425.83      9.31 o 
  -3   2   4     1211.05     1227.20     38.27 o 
  -2   2   4        0.88        5.88      2.25 o 
  -1   2   4     4733.61     4299.37    109.05 o 
   0   2   4      211.37      205.34      6.54 o 
   1   2   4    14330.95    15215.22    187.18 o 
   2   2   4      500.61      445.86      5.91 o 
   3   2   4    15396.21    15911.28    314.28 o 
   4   2   4      656.21      662.92      7.54 o 
   5   2   4     7489.66     7232.53    144.23 o 
   6   2   4      649.79      647.89     16.46 o 
   7   2   4     3106.56     3039.44     85.57 o 
  -8   3   4        9.36       10.74      1.57 o 
  -7   3   4     3982.62     4260.34    111.05 o 
  -6   3   4      937.82      970.79     33.90 o 
  -5   3   4     3823.92     3878.91     85.75 o 
  -4   3   4     1619.52     1640.49     31.74 o 
  -3   3   4    13176.81    12668.75    762.67 o 
  -2   3   4     1913.61     1816.59     73.39 o 
  -1   3   4    17729.55    16413.14   1319.48 o 
   0   3   4     1739.02     1754.76     21.48 o 
   1   3   4     5595.21     5541.77     33.61 o 
   2   3   4      733.85      744.81     20.45 o 
   3   3   4     1659.11     1706.47     13.73 o 
   4   3   4       12.37       17.33      1.91 o 
   5   3   4        9.22       12.10      2.80 o 
   6   3   4      450.38      427.85      6.12 o 
   7   3   4      665.10      628.30     12.77 o 
  -7   4   4      275.59      246.65     10.04 o 
  -6   4   4     1771.97     1783.11     55.83 o 
  -5   4   4       67.66       57.93      3.83 o 
  -4   4   4      310.76      303.46      9.43 o 
  -3   4   4      460.42      460.39      6.66 o 
  -2   4   4     1275.30     1303.61     41.03 o 
  -1   4   4      173.64      156.30      4.55 o 
   0   4   4     4199.00     4284.28     47.44 o 
   1   4   4     1735.93     1714.67     17.56 o 
   2   4   4     8633.28     8859.63     92.37 o 
   3   4   4     1737.77     1742.99     14.38 o 
   4   4   4     4968.46     5297.76    113.88 o 
   5   4   4     1752.07     1778.98     55.15 o 
   6   4   4     3481.80     3613.79     70.98 o 
  -7   5   4        0.72        6.22      2.31 o 
  -6   5   4     3550.86     3549.33    157.19 o 
  -5   5   4      115.34      116.15      4.91 o 
  -4   5   4     4134.90     4122.77    251.42 o 
  -3   5   4       10.81       61.11     17.31 o 
  -2   5   4    11146.05    11117.63    341.95 o 
  -1   5   4      168.16      159.73      7.45 o 
   0   5   4     7921.13     8476.67    156.49 o 
   1   5   4       95.16       98.69      6.10 o 
   2   5   4     2134.57     2195.24     24.11 o 
   3   5   4       30.85       25.92      3.55 o 
   4   5   4      447.58      417.63     16.46 o 
   5   5   4       65.84       63.02      2.84 o 
   6   5   4      364.17      374.66     17.34 o 
  -6   6   4      183.14      162.53      4.49 o 
  -5   6   4      614.41      576.93     10.02 o 
  -4   6   4      127.60      113.20      4.87 o 
  -3   6   4       11.03       24.95      5.12 o 
  -2   6   4      711.94      734.88     16.70 o 
  -1   6   4      924.12      959.32     27.14 o 
   0   6   4      971.30      953.18     25.08 o 
   1   6   4     2395.95     2581.07     36.00 o 
   2   6   4     2607.50     2603.68     30.43 o 
   3   6   4     2349.96     2408.89     70.82 o 
   4   6   4     1995.26     2077.66     44.79 o 
   5   6   4     1262.55     1263.83     25.59 o 
  -5   7   4     2598.70     2606.10     96.06 o 
  -4   7   4      414.80      374.96     30.17 o 
  -3   7   4     3223.39     3465.78    203.87 o 
  -2   7   4      291.90      284.35      8.49 o 
  -1   7   4     5799.36     6065.72    185.83 o 
   0   7   4       15.79       14.85      2.08 o 
   1   7   4     2231.06     2339.16     59.81 o 
   2   7   4       26.80       28.13      1.94 o 
   3   7   4      704.57      633.60     11.35 o 
   4   7   4       12.81       13.82      1.75 o 
  -4   8   4      170.06      137.40      6.12 o 
  -3   8   4      406.01      373.55     11.07 o 
  -2   8   4       28.26       22.52      2.10 o 
  -1   8   4      924.22      926.97     18.22 o 
   0   8   4      356.87      331.45      5.88 o 
   1   8   4     1214.80     1206.66     22.19 o 
   2   8   4      542.23      555.81     15.06 o 
   3   8   4     2271.68     2328.39     65.20 o 
  -2   9   4     1844.36     1918.85     62.34 o 
  -1   9   4      386.86      380.39     25.25 o 
   0   9   4     1558.58     1516.43     27.76 o 
   1   9   4       69.58       60.38      3.52 o 
  -7   0   5      343.68      343.63     11.92 o 
  -5   0   5     2404.50     2553.55     27.88 o 
  -3   0   5     1617.77     1361.23     16.62 o 
  -1   0   5    14616.27    11890.57    131.84 o 
   1   0   5    10871.96     9354.25    308.69 o 
   3   0   5    12763.70    12865.88    135.33 o 
   5   0   5     7057.02     7101.88    188.13 o 
   7   0   5      990.54      965.44     31.50 o 
  -8   1   5      902.48      896.37     27.54 o 
  -7   1   5     1748.80     1824.26     35.73 o 
  -6   1   5     1760.34     1807.93     16.99 o 
  -5   1   5     8717.30     9280.34    176.28 o 
  -4   1   5     5651.24     5772.33     32.46 o 
  -3   1   5     7381.17     7194.15     99.36 o 
  -2   1   5     3783.54     3699.80     63.82 o 
  -1   1   5     2724.84     2507.95     66.02 o 
   0   1   5      886.84      792.18     15.16 o 
   1   1   5      216.51      193.99      7.27 o 
   2   1   5       48.98       53.89      1.82 o 
   3   1   5      954.75      988.00     12.47 o 
   4   1   5      587.41      568.24      6.11 o 
   5   1   5     1002.31      961.01     10.26 o 
   6   1   5     1153.14     1095.89     19.08 o 
   7   1   5     2084.61     1994.09     35.63 o 
  -8   2   5      140.45      125.54      4.33 o 
  -7   2   5        5.34        3.06      1.43 o 
  -6   2   5     1148.46     1191.12     21.65 o 
  -5   2   5      466.88      476.79      6.82 o 
  -4   2   5     1583.39     1577.99     33.87 o 
  -3   2   5      399.97      380.23      8.19 o 
  -2   2   5     5344.78     4936.49    107.79 o 
  -1   2   5     1975.40     1959.23     31.94 o 
   0   2   5    13360.19    13253.37    510.08 o 
   1   2   5     2058.13     2120.75     29.65 o 
   2   2   5     9437.06     9331.35     54.75 o 
   3   2   5     1723.57     1767.52     16.65 o 
   4   2   5     8911.23     9206.20     85.68 o 
   5   2   5       94.84       84.48      3.80 o 
   6   2   5     2389.55     2415.14     39.68 o 
   7   2   5       40.78       33.05      2.66 o 
  -8   3   5     1674.15     1706.20     69.02 o 
  -7   3   5      485.72      478.98     14.77 o 
  -6   3   5     5987.99     6106.85    163.44 o 
  -5   3   5      584.20      545.52     15.14 o 
  -4   3   5    10956.64    10659.56    649.09 o 
  -3   3   5     1910.10     2026.67     44.61 o 
  -2   3   5     3085.56     2935.83     90.40 o 
  -1   3   5      738.86      714.20      9.44 o 
   0   3   5     1777.74     1699.95     20.14 o 
   1   3   5       35.46       33.31      2.52 o 
   2   3   5      302.39      304.66      3.79 o 
   3   3   5      203.73      202.40      5.07 o 
   4   3   5     1739.67     1709.19     25.33 o 
   5   3   5      552.85      544.81     13.26 o 
   6   3   5     1282.50     1285.50     13.97 o 
   7   3   5      309.87      302.74     12.68 o 
  -7   4   5        6.47       12.03      3.16 o 
  -6   4   5      322.33      309.95     19.09 o 
  -5   4   5      767.36      712.90     17.98 o 
  -4   4   5      874.05      805.33     48.01 o 
  -3   4   5     2231.14     2325.61     56.13 o 
  -2   4   5     2373.14     2523.83     68.46 o 
  -1   4   5     5383.73     4876.17    120.39 o 
   0   4   5     4651.86     4923.70     79.08 o 
   1   4   5     7355.82     7577.85     63.70 o 
   2   4   5     3856.36     4087.50     61.38 o 
   3   4   5     4711.98     4865.12     45.14 o 
   4   4   5     1944.70     1918.60     31.05 o 
   5   4   5     2738.94     2778.78     45.93 o 
   6   4   5      177.96      186.42      8.82 o 
  -7   5   5     3125.18     2828.13    322.55 o 
  -6   5   5       69.85       59.37      3.27 o 
  -5   5   5     7128.85     7497.91    219.63 o 
  -4   5   5       35.51       51.63     25.25 o 
  -3   5   5     4948.86     4922.31    453.78 o 
  -2   5   5      260.83      260.24      7.07 o 
  -1   5   5     1459.20     1435.62     26.52 o 
   0   5   5        7.35       11.15      1.50 o 
   1   5   5      233.66      205.81      3.07 o 
   2   5   5       26.34       27.59      4.00 o 
   3   5   5     1273.56     1289.88     22.52 o 
   4   5   5      343.24      327.83      6.94 o 
   5   5   5     1494.99     1458.69     22.64 o 
   6   5   5       27.50       18.11      2.14 o 
  -6   6   5       10.18        8.73      1.21 o 
  -5   6   5      481.75      441.80      9.39 o 
  -4   6   5      799.40      832.04    129.65 o 
  -3   6   5     1388.87     1331.55     57.02 o 
  -2   6   5     1360.38     1366.76     25.26 o 
  -1   6   5     4119.73     4114.91     66.74 o 
   0   6   5     2435.92     2457.84     34.51 o 
   1   6   5     4338.25     4549.67    143.52 o 
   2   6   5     2314.24     2297.75     79.36 o 
   3   6   5     2859.40     2988.64     70.32 o 
   4   6   5     1098.78     1078.37     15.25 o 
   5   6   5     1634.11     1620.32     31.83 o 
  -5   7   5       10.78        8.59      1.32 o 
  -4   7   5     3191.31     3354.85    231.68 o 
  -3   7   5       30.67       25.74      3.16 o 
  -2   7   5     1769.55     1881.09     91.55 o 
  -1   7   5        8.04        9.21      2.54 o 
   0   7   5      307.07      283.61      7.44 o 
   1   7   5       31.10       27.83      1.82 o 
   2   7   5       46.65       44.34      2.27 o 
   3   7   5      105.45       89.05      3.81 o 
   4   7   5     1209.11     1201.85     22.80 o 
  -4   8   5      456.27      409.06     15.28 o 
  -3   8   5      233.44      227.75     17.37 o 
  -2   8   5     1729.97     1825.42     71.49 o 
  -1   8   5      372.63      376.84      9.68 o 
   0   8   5     3305.58     3343.71     40.51 o 
   1   8   5      549.37      508.39     18.77 o 
   2   8   5     2127.29     2247.48     55.71 o 
   3   8   5      363.77      343.70     19.47 o 
  -2   9   5      161.67      127.60      6.39 o 
  -1   9   5      370.20      347.97      9.61 o 
   0   9   5       45.88       33.36      4.16 o 
   1   9   5        2.54        5.34      1.69 o 
  -8   0   6      634.16      613.68     16.87 o 
  -6   0   6     3027.35     3109.93     61.67 o 
  -4   0   6    13861.51    13938.12    693.76 o 
   2   0   6    15761.18    16622.45    220.06 o 
   4   0   6       95.70       92.34      2.73 o 
   6   0   6        9.31       10.87      2.39 o 
  -8   1   6     2668.90     2733.34     82.95 o 
  -7   1   6     2964.17     3082.15     33.79 o 
  -6   1   6     3868.43     3989.56     40.66 o 
  -5   1   6      864.00      856.56      9.17 o 
  -4   1   6      460.83      419.99      9.87 o 
  -3   1   6       24.74       14.10      2.67 o 
  -2   1   6      126.43      137.87      3.98 o 
  -1   1   6      200.23      189.57      4.63 o 
   0   1   6     3304.41     3458.29     55.16 o 
   1   1   6     3190.23     3263.27     65.89 o 
   2   1   6     2576.85     2558.24     41.47 o 
   3   1   6     1982.08     1983.95     36.83 o 
   4   1   6     3195.40     3219.57     38.42 o 
   5   1   6     1761.33     1693.35     35.42 o 
   6   1   6     4330.94     4430.05     67.89 o 
   7   1   6     1129.58     1025.81     17.36 o 
  -8   2   6      409.83      370.48     12.67 o 
  -7   2   6     1156.75     1194.40     21.62 o 
  -6   2   6       90.05       90.28      3.52 o 
  -5   2   6     5079.49     5260.90    199.86 o 
  -4   2   6      451.68      428.19      5.86 o 
  -3   2   6    17664.51    16608.82   1354.26 o 
  -2   2   6     1161.95     1126.78     71.70 o 
  -1   2   6    18931.54    17137.80    147.34 o 
   0   2   6      447.61      379.54     24.62 o 
   1   2   6    18383.05    19065.69    150.22 o 
   2   2   6     1528.09     1575.30     15.05 o 
   3   2   6     3448.18     3509.39     34.48 o 
   4   2   6      227.90      227.10     11.42 o 
   5   2   6        2.58        0.60      1.31 o 
   6   2   6      125.74      112.28      3.49 o 
  -8   3   6     1054.45     1024.75     58.12 o 
  -7   3   6     3465.85     3569.39    125.51 o 
  -6   3   6      529.48      497.44     16.09 o 
  -5   3   6     2121.88     2089.49     61.11 o 
  -4   3   6       97.87       78.89     11.16 o 
  -3   3   6      694.57      672.66     24.51 o 
  -2   3   6       36.38       46.64      2.22 o 
  -1   3   6      331.46      336.78      6.29 o 
   0   3   6      295.29      288.05      6.58 o 
   1   3   6     3074.99     3192.55     29.54 o 
   2   3   6     1396.28     1478.67     38.00 o 
   3   3   6     2093.74     2113.55     22.30 o 
   4   3   6      607.36      547.09      9.08 o 
   5   3   6     6043.21     6627.43    106.59 o 
   6   3   6      207.30      177.56      5.70 o 
  -7   4   6      659.93      650.12     30.61 o 
  -6   4   6      948.22      933.07     30.85 o 
  -5   4   6      543.22      545.00     11.99 o 
  -4   4   6     5655.16     5517.38    717.38 o 
  -3   4   6     2769.39     2875.94    134.78 o 
  -2   4   6    10362.39     9786.85    608.57 o 
  -1   4   6     1990.41     2098.29     46.11 o 
   0   4   6     8717.54     9177.17    129.14 o 
   1   4   6     2995.15     3130.46     41.83 o 
   2   4   6     5039.60     5327.21     39.11 o 
   3   4   6     1745.28     1730.75     16.27 o 
   4   4   6      822.50      781.17      9.90 o 
   5   4   6      300.75      295.21      6.19 o 
   6   4   6       64.10       43.26      2.93 o 
  -7   5   6       28.21       26.28      3.29 o 
  -6   5   6     1908.27     1848.98     90.85 o 
  -5   5   6       15.65       15.66      4.48 o 
  -4   5   6     1285.83     1338.61     99.09 o 
  -3   5   6        0.18        1.67      1.31 o 
  -2   5   6      102.63       87.99      2.45 o 
  -1   5   6       64.53       59.74      8.95 o 
   0   5   6      998.16     1019.38     11.63 o 
   1   5   6       21.95       26.16      1.85 o 
   2   5   6     1897.17     1945.31     29.84 o 
   3   5   6      190.47      166.61      6.09 o 
   4   5   6     3159.59     3349.85     64.57 o 
   5   5   6        3.23        4.26      1.82 o 
  -6   6   6      772.27      781.74     46.52 o 
  -5   6   6      804.61      839.68     41.11 o 
  -4   6   6     2136.03     2329.31    297.71 o 
  -3   6   6     2923.89     3121.69    102.55 o 
  -2   6   6     2831.54     2801.36    101.41 o 
  -1   6   6     3703.85     3846.24     53.42 o 
   0   6   6     2972.57     2990.22     27.83 o 
   1   6   6     2024.70     2079.47     37.72 o 
   2   6   6     2590.45     2648.89     53.69 o 
   3   6   6     1220.77     1252.27     37.59 o 
   4   6   6      723.43      691.15     16.03 o 
   5   6   6       44.21       33.04      3.80 o 
  -5   7   6      921.55      876.24     24.86 o 
  -4   7   6        4.38        7.19      2.42 o 
  -3   7   6      437.05      456.53      9.27 o 
  -2   7   6       28.11       25.43      1.53 o 
  -1   7   6       39.02       35.00      1.78 o 
   0   7   6        2.15        2.23      1.86 o 
   1   7   6      909.89      922.25     23.30 o 
   2   7   6       69.97       64.73      3.95 o 
   3   7   6     1878.02     1950.08     52.03 o 
   4   7   6       11.62        8.16      2.63 o 
  -4   8   6      307.31      294.48     15.87 o 
  -3   8   6     1920.49     2016.26     77.43 o 
  -2   8   6      800.47      813.26     21.42 o 
  -1   8   6     2309.64     2352.06     55.86 o 
   0   8   6      652.52      620.21     15.84 o 
   1   8   6     2099.33     2229.72     44.10 o 
   2   8   6      317.57      285.49      7.80 o 
  -1   9   6        0.07        2.73      1.52 o 
   0   9   6      151.93      121.71      4.66 o 
  -7   0   7     3373.36     3743.05     55.91 o 
  -5   0   7    10538.84    11067.59    442.11 o 
  -3   0   7    12562.02    12069.22    144.53 o 
  -1   0   7    14046.56    13135.28    157.80 o 
   1   0   7     3473.37     3242.11     41.51 o 
   3   0   7      342.50      316.51     13.03 o 
   5   0   7       20.73       20.59      1.83 o 
  -8   1   7      434.83      424.11      9.46 o 
  -7   1   7      835.34      861.16     19.52 o 
  -6   1   7      593.77      581.86     12.70 o 
  -5   1   7      210.28      203.50      5.49 o 
  -4   1   7       71.20       84.43      5.09 o 
  -3   1   7      668.13      672.72     19.42 o 
  -2   1   7     1614.09     1541.62     78.48 o 
  -1   1   7     4539.15     4302.10    136.90 o 
   0   1   7     1739.77     1447.27     29.59 o 
   1   1   7     4104.13     3606.24     73.10 o 
   2   1   7     5568.69     5605.47    100.65 o 
   3   1   7    12319.74    12822.14     98.44 o 
   4   1   7     6870.77     7252.47    171.45 o 
   5   1   7     4979.30     5038.38     58.34 o 
   6   1   7     1422.46     1323.23     23.64 o 
  -8   2   7     1655.16     1708.24     51.98 o 
  -7   2   7      404.26      396.42     13.22 o 
  -6   2   7     6122.61     6420.59    259.99 o 
  -5   2   7      805.70      835.81     17.38 o 
  -4   2   7    10080.48     9669.70    284.23 o 
  -3   2   7      788.40     1033.84    199.00 o 
  -2   2   7    11906.57    10867.58   1202.15 o 
  -1   2   7     2222.26     2372.43     25.74 o 
   0   2   7     7621.62     8016.43    218.33 o 
   1   2   7       95.31       75.32      2.78 o 
   2   2   7      591.26      527.01     12.67 o 
   3   2   7      188.66      173.73      5.95 o 
   4   2   7      149.74      127.73      3.14 o 
   5   2   7      128.03      113.85      3.51 o 
   6   2   7      371.86      361.28      7.79 o 
  -7   3   7      181.82      159.58      7.30 o 
  -6   3   7      353.81      347.75     22.90 o 
  -5   3   7      483.34      482.46     11.58 o 
  -4   3   7       26.23       42.82      2.87 o 
  -3   3   7       17.48       13.95      6.47 o 
  -2   3   7     2949.89     2802.80    295.15 o 
  -1   3   7      298.41      249.74      8.80 o 
   0   3   7     4994.24     4826.45     57.25 o 
   1   3   7     1827.57     1844.93     41.94 o 
   2   3   7     9158.92     9604.83     61.23 o 
   3   3   7     2253.53     2329.16     23.88 o 
   4   3   7     8067.78     8528.25     96.89 o 
   5   3   7     1260.17     1234.67     29.10 o 
   6   3   7     1983.29     1854.36     33.07 o 
  -7   4   7     2694.35     2643.54     67.67 o 
  -6   4   7     1602.54     1576.84     63.46 o 
  -5   4   7     5299.63     5292.37    337.07 o 
  -4   4   7     2032.69     2115.63    136.87 o 
  -3   4   7     6358.76     6528.53    290.06 o 
  -2   4   7     3038.08     3278.63     74.43 o 
  -1   4   7     6443.10     6733.46    100.78 o 
   0   4   7     2280.63     2341.92     47.09 o 
   1   4   7     1077.72     1101.97      8.36 o 
   2   4   7       50.69       54.56      2.94 o 
   3   4   7       78.38       66.08      2.76 o 
   4   4   7       11.09        6.39      1.91 o 
   5   4   7       60.89       56.56      3.01 o 
   6   4   7        7.94       13.03      5.94 o 
  -7   5   7      543.30      477.39     23.04 o 
  -6   5   7      166.24      157.38      7.08 o 
  -5   5   7       93.66      104.49      5.58 o 
  -4   5   7      122.90      123.11     15.97 o 
  -3   5   7      647.99      646.89     24.82 o 
  -2   5   7       40.63       52.08      5.56 o 
  -1   5   7     2890.19     3036.32     31.37 o 
   0   5   7      280.08      292.26      7.54 o 
   1   5   7     6091.74     6334.63    111.05 o 
   2   5   7      544.13      522.69     10.00 o 
   3   5   7     6317.69     7086.13    176.91 o 
   4   5   7       25.63       18.51      2.46 o 
   5   5   7     2774.48     2815.83     57.80 o 
  -6   6   7     2232.20     2175.10     85.16 o 
  -5   6   7     2222.59     2274.20    132.81 o 
  -4   6   7     2304.10     2466.18    177.52 o 
  -3   6   7     2769.64     3000.47     89.81 o 
  -2   6   7     3030.67     3023.24    372.86 o 
  -1   6   7     2858.55     2943.55    106.43 o 
   0   6   7      924.70      926.42     19.75 o 
   1   6   7      539.12      535.32     13.12 o 
   2   6   7       57.43       56.38      2.89 o 
   3   6   7       32.32       29.67      3.24 o 
   4   6   7       36.83       37.04      2.91 o 
  -5   7   7       28.99       21.61      2.14 o 
  -4   7   7        6.11        4.75      1.11 o 
  -3   7   7      194.15      186.64      5.85 o 
  -2   7   7      770.55      760.59     16.21 o 
  -1   7   7       20.06       21.24      1.69 o 
   0   7   7     2148.87     2335.48     44.76 o 
   1   7   7       56.82       57.52      5.73 o 
   2   7   7     3835.96     4181.19     95.79 o 
   3   7   7       59.98       46.85      2.73 o 
  -3   8   7      839.95      807.45     20.46 o 
  -2   8   7     2114.73     2167.03    149.02 o 
  -1   8   7      468.51      454.67     16.39 o 
   0   8   7      853.17      806.97     18.40 o 
   1   8   7       32.54       27.11      2.38 o 
   2   8   7      429.28      422.56      8.46 o 
  -8   0   8     3725.19     4036.82     89.92 o 
  -6   0   8     5857.03     6233.07    170.85 o 
  -4   0   8     8644.58     8926.08    251.90 o 
  -2   0   8     5528.30     5164.68     58.65 o 
   0   0   8        3.57       15.60      3.16 o 
   2   0   8      153.76      138.45      8.64 o 
   4   0   8     1400.57     1396.77     16.97 o 
   6   0   8     3242.22     3242.51    123.63 o 
  -8   1   8       49.02       52.02      8.31 o 
  -7   1   8       10.48        6.93      0.96 o 
  -6   1   8      398.82      406.59     11.41 o 
  -5   1   8      652.95      665.03     15.04 o 
  -4   1   8     2376.37     2443.47     29.88 o 
  -3   1   8     1762.14     1711.72     39.83 o 
  -2   1   8     4817.80     4389.47    280.00 o 
  -1   1   8     5064.47     4388.27    149.52 o 
   0   1   8     9035.43     9074.01    219.99 o 
   1   1   8     4556.40     4344.97    170.66 o 
   2   1   8     7128.36     7536.05    148.56 o 
   3   1   8      849.02      805.27     18.41 o 
   4   1   8     1481.81     1405.12     15.17 o 
   5   1   8      715.88      681.70     10.00 o 
   6   1   8     1039.33     1009.93     16.67 o 
  -8   2   8       59.13       58.60     10.86 o 
  -7   2   8     3927.29     4026.49    140.85 o 
  -6   2   8      359.23      334.69     13.80 o 
  -5   2   8     5927.39     5988.02    119.07 o 
  -4   2   8      317.91      325.05     13.16 o 
  -3   2   8     6518.35     6435.37    160.30 o 
  -2   2   8      148.19      124.62     20.11 o 
  -1   2   8      926.46      784.30     17.69 o 
   0   2   8       13.08       10.32      6.18 o 
   1   2   8        0.21        9.12      4.95 o 
   2   2   8       71.56       66.40      2.49 o 
   3   2   8      510.95      486.51     11.05 o 
   4   2   8       63.63       56.05      2.24 o 
   5   2   8     2642.95     2839.86     75.94 o 
   6   2   8      380.34      365.99     23.96 o 
  -7   3   8        1.32       12.28      5.29 o 
  -6   3   8        5.07        2.92      1.23 o 
  -5   3   8     1281.77     1260.90     45.85 o 
  -4   3   8      208.17      197.50     14.71 o 
  -3   3   8     3847.84     3801.56    236.82 o 
  -2   3   8      928.99      829.73     58.89 o 
  -1   3   8     6452.69     6399.64    119.48 o 
   0   3   8     2079.19     1980.50     76.47 o 
   1   3   8    11253.48    11990.95    136.29 o 
   2   3   8       81.71       63.29      2.85 o 
   3   3   8     5081.89     5371.27     51.55 o 
   4   3   8      188.32      168.11      6.10 o 
   5   3   8     1428.45     1535.05     69.99 o 
   6   3   8      190.84      203.75     10.00 o 
  -7   4   8      568.12      506.05     11.90 o 
  -6   4   8     2610.55     2556.71    113.19 o 
  -5   4   8     1039.57     1050.50     46.81 o 
  -4   4   8     3914.22     3840.76    418.14 o 
  -3   4   8      728.42      709.56     62.68 o 
  -2   4   8     1215.58     1146.03     83.16 o 
  -1   4   8      148.24      132.85      4.47 o 
   0   4   8      477.36      364.33     86.89 o 
   1   4   8       61.54       55.07      2.88 o 
   2   4   8        1.31        9.26      2.84 o 
   3   4   8        0.59        2.01      1.61 o 
   4   4   8     1853.80     1898.67     21.09 o 
   5   4   8      749.47      777.41     37.48 o 
  -6   5   8      109.32       99.08      4.96 o 
  -5   5   8       21.91       19.73      1.92 o 
  -4   5   8     1882.53     1804.51     42.57 o 
  -3   5   8        0.95       -1.46      2.39 o 
  -2   5   8     3392.55     3738.38     52.64 o 
  -1   5   8       98.70       94.49      4.29 o 
   0   5   8     7871.25     8455.88     88.82 o 
   1   5   8       10.63       12.22      3.40 o 
   2   5   8     5802.64     6657.44     79.28 o 
   3   5   8       18.19       37.84      8.87 o 
   4   5   8     2496.69     2678.74     61.87 o 
   5   5   8       18.15       15.33      1.92 o 
  -6   6   8      940.61      803.89     47.82 o 
  -5   6   8     1307.59     1207.72     93.54 o 
  -4   6   8     1258.34     1251.61     97.75 o 
  -3   6   8      774.95      742.72     21.95 o 
  -2   6   8      407.65      385.51     23.65 o 
  -1   6   8      263.73      267.27     12.36 o 
   0   6   8       52.26       48.34      2.76 o 
   1   6   8      515.27      487.76     12.02 o 
   2   6   8        4.51        6.74      6.90 o 
   3   6   8      489.93      504.14     12.52 o 
   4   6   8      367.47      352.15      7.37 o 
  -5   7   8      386.08      341.60     25.50 o 
  -4   7   8      158.79      157.12     10.00 o 
  -3   7   8     1174.13     1278.36     25.03 o 
  -2   7   8      186.80      171.56      9.02 o 
  -1   7   8     4026.43     4265.10    163.27 o 
   0   7   8      375.02      344.07      9.52 o 
   1   7   8     3912.86     4258.55     64.16 o 
   2   7   8      142.62      124.34      5.70 o 
   3   7   8     1629.16     1587.54     38.39 o 
  -3   8   8      767.52      759.13     25.89 o 
  -2   8   8       77.41       67.71      3.55 o 
  -1   8   8       50.34       49.85      5.46 o 
   0   8   8      184.07      169.15      4.94 o 
   1   8   8       12.36       10.43      1.73 o 
  -7   0   9     2608.51     2853.24     51.87 o 
  -5   0   9     1139.99     1197.17     23.97 o 
  -3   0   9       98.25       96.56      3.60 o 
  -1   0   9      201.74      180.11      8.95 o 
   1   0   9     3484.95     3618.71    195.09 o 
   3   0   9     6601.95     6930.59    181.07 o 
   5   0   9     3818.33     4061.69     59.26 o 
  -8   1   9      167.82      142.20      6.54 o 
  -7   1   9     1261.57     1301.84     18.50 o 
  -6   1   9     1191.71     1207.99     16.07 o 
  -5   1   9     3770.32     3812.70     41.93 o 
  -4   1   9     3084.16     3169.41     73.65 o 
  -3   1   9     7178.67     7378.78    299.99 o 
  -2   1   9     4242.01     4037.06    209.59 o 
  -1   1   9     7228.87     6788.07    131.13 o 
   0   1   9     3919.64     3961.90     68.87 o 
   1   1   9     5008.78     4596.07     68.80 o 
   2   1   9     2413.60     2298.00     45.65 o 
   3   1   9     1327.40     1297.84     31.12 o 
   4   1   9      190.47      183.66      6.37 o 
   5   1   9      104.47      103.14      2.84 o 
   6   1   9       57.95       46.69      4.44 o 
  -7   2   9      228.08      207.09      8.31 o 
  -6   2   9     1884.58     1948.88     79.19 o 
  -5   2   9      174.40      146.43      5.16 o 
  -4   2   9      373.76      360.62     18.24 o 
  -3   2   9       71.04       50.15     13.82 o 
  -2   2   9        1.96       12.10      6.77 o 
  -1   2   9      433.77      421.19     10.70 o 
   0   2   9     1278.45     1342.40     35.61 o 
   1   2   9      226.87      186.83      7.02 o 
   2   2   9     5277.25     5608.97    172.26 o 
   3   2   9      158.20      134.29      3.95 o 
   4   2   9     4185.91     4535.23     59.54 o 
   5   2   9      323.91      268.32     10.61 o 
  -7   3   9      107.58       91.34      6.00 o 
  -6   3   9     2581.41     2679.66    100.85 o 
  -5   3   9      508.87      509.40     17.87 o 
  -4   3   9     6578.79     6223.98    581.37 o 
  -3   3   9     1351.14     1297.81     62.18 o 
  -2   3   9     9497.89     8790.58   1102.95 o 
  -1   3   9     1150.52     1100.06     22.95 o 
   0   3   9     5326.14     5279.47    116.80 o 
   1   3   9      684.75      643.61     25.55 o 
   2   3   9     2284.39     2372.28     51.01 o 
   3   3   9      458.08      424.50     11.70 o 
   4   3   9      833.92      866.35     12.68 o 
   5   3   9       72.96       63.99      4.21 o 
  -7   4   9     1134.45      989.54     25.17 o 
  -6   4   9      530.45      500.43     14.53 o 
  -5   4   9      809.50      806.04     31.66 o 
  -4   4   9      331.03      337.94     23.02 o 
  -3   4   9       51.07       42.53      6.99 o 
  -2   4   9       38.57       46.47      7.62 o 
  -1   4   9      111.10      104.94      7.66 o 
   0   4   9      775.70      749.82     19.84 o 
   1   4   9     3044.49     3180.14    100.40 o 
   2   4   9      567.54      576.38     22.83 o 
   3   4   9     2712.25     2884.77     70.09 o 
   4   4   9      800.55      790.23     25.13 o 
   5   4   9     1444.14     1343.64     31.46 o 
  -6   5   9        4.85        1.91      1.45 o 
  -5   5   9     3050.40     2958.19    239.29 o 
  -4   5   9       52.04       48.20      3.12 o 
  -3   5   9     7623.82     7765.20    806.68 o 
  -2   5   9      275.64      247.81      9.07 o 
  -1   5   9     5441.73     5924.69     83.60 o 
   0   5   9        8.36        8.31      9.49 o 
   1   5   9     1582.05     1620.83     30.29 o 
   2   5   9        4.84        4.98      1.97 o 
   3   5   9     1551.54     1646.35     27.87 o 
   4   5   9        5.60        5.08      1.61 o 
  -5   6   9      498.08      462.31     30.54 o 
  -4   6   9      167.96      139.32      6.24 o 
  -3   6   9       42.91       35.87      2.46 o 
  -2   6   9        0.46       -1.90      1.90 o 
  -1   6   9       41.63       37.83      2.68 o 
   0   6   9      699.85      706.49     10.15 o 
   1   6   9      980.56      988.47     22.42 o 
   2   6   9     1826.30     1868.06     48.70 o 
   3   6   9     1291.18     1316.95     24.44 o 
  -4   7   9     2700.35     2727.89    297.61 o 
  -3   7   9        7.80        4.45      2.14 o 
  -2   7   9     4242.20     4472.79    389.41 o 
  -1   7   9       77.60       69.25     25.55 o 
   0   7   9     1043.83     1072.99     21.44 o 
   1   7   9      326.95      310.45      9.37 o 
   2   7   9     1049.59     1011.84     20.23 o 
  -2   8   9       59.31       52.54      3.70 o 
  -1   8   9       38.23       35.24      2.95 o 
   0   8   9       70.72       58.84      7.02 o 
  -6   0  10      563.58      557.37     16.53 o 
  -4   0  10      205.64      229.36     12.25 o 
  -2   0  10     8686.85     8168.75    117.11 o 
   0   0  10     7951.57     7863.17     80.18 o 
   2   0  10     6927.41     7521.82     90.13 o 
   4   0  10     6392.35     6705.54    125.82 o 
  -7   1  10     1441.01     1433.46     29.01 o 
  -6   1  10     3957.91     4119.76     64.93 o 
  -5   1  10     3051.11     3058.82     33.41 o 
  -4   1  10     3929.78     4064.04    115.43 o 
  -3   1  10     2456.89     2466.21     46.50 o 
  -2   1  10     4425.66     4213.65    276.48 o 
  -1   1  10     1441.47     1394.92     16.66 o 
   0   1  10     2919.79     2970.59     55.56 o 
   1   1  10      356.37      331.86      8.14 o 
   2   1  10       69.99       74.60     14.34 o 
   3   1  10        0.02       -1.81      1.81 o 
   4   1  10       55.36       45.72      1.85 o 
   5   1  10      158.55      130.70      3.98 o 
  -7   2  10      755.11      741.50     17.31 o 
  -6   2  10        2.48       12.20      6.76 o 
  -5   2  10      102.40       85.40      5.75 o 
  -4   2  10       30.20       26.17      3.11 o 
  -3   2  10     2066.18     2141.10    128.15 o 
  -2   2  10      190.85      169.41      7.73 o 
  -1   2  10     8250.83     8557.97    105.98 o 
   0   2  10      122.81      103.07      6.45 o 
   1   2  10     6024.30     6223.52    133.50 o 
   2   2  10      706.41      580.63     20.05 o 
   3   2  10     6065.36     6336.82     67.55 o 
   4   2  10      376.35      346.75     16.74 o 
   5   2  10     3454.17     3526.19     55.59 o 
  -7   3  10     2784.09     2702.64     62.34 o 
  -6   3  10      641.87      594.53     19.54 o 
  -5   3  10     4457.63     4698.15    195.70 o 
  -4   3  10     1400.03     1336.75     29.57 o 
  -3   3  10     3792.11     3816.60    398.05 o 
  -2   3  10      286.35      270.73     10.11 o 
  -1   3  10     6074.94     5791.95    640.97 o 
   0   3  10      149.90      156.75      8.27 o 
   1   3  10     1628.19     1645.59     52.18 o 
   2   3  10       58.86       47.08      2.15 o 
   3   3  10       32.43       26.91      3.43 o 
   4   3  10       75.02       60.53      2.42 o 
   5   3  10      305.19      290.37      6.74 o 
  -6   4  10      194.54      193.20     12.87 o 
  -5   4  10       10.68       12.54      1.55 o 
  -4   4  10       31.28       34.40      3.63 o 
  -3   4  10      310.05      276.54     11.81 o 
  -2   4  10     1973.07     1826.29    165.86 o 
  -1   4  10      578.32      521.97     14.33 o 
   0   4  10     5437.66     5714.94    136.11 o 
   1   4  10      938.34      891.46     17.91 o 
   2   4  10     3715.08     3834.19     86.72 o 
   3   4  10     1463.26     1498.31     46.66 o 
   4   4  10     2912.39     3041.70     61.74 o 
  -6   5  10     2886.04     2883.98     98.53 o 
  -5   5  10       75.60       63.56      5.12 o 
  -4   5  10     3272.88     3622.11    284.12 o 
  -3   5  10       50.74       44.46      4.44 o 
  -2   5  10     3228.84     3318.78    311.57 o 
  -1   5  10        5.68       18.29     16.04 o 
   0   5  10     3844.30     4264.96     99.24 o 
   1   5  10       58.62       52.03      2.49 o 
   2   5  10      245.70      230.47      5.59 o 
   3   5  10       35.90       31.64      3.05 o 
   4   5  10      331.26      307.53     12.68 o 
  -5   6  10        2.34        6.72      3.10 o 
  -4   6  10       84.92       71.94      6.70 o 
  -3   6  10       16.40       14.57      4.37 o 
  -2   6  10      800.79      850.24     20.13 o 
  -1   6  10     1534.88     1585.42    106.01 o 
   0   6  10     1208.85     1284.13     55.41 o 
   1   6  10     2485.91     2494.07    124.68 o 
   2   6  10      985.22      988.83     32.38 o 
   3   6  10     1289.37     1318.09     39.73 o 
  -4   7  10      115.79       90.73      5.43 o 
  -3   7  10     1938.24     2062.86    219.39 o 
  -2   7  10       45.15       36.98      9.78 o 
  -1   7  10     1608.02     1740.38     48.94 o 
   0   7  10        0.71        0.35      0.46 o 
   1   7  10     1263.78     1269.52     36.60 o 
  -7   0  11       91.48       86.08      4.79 o 
  -5   0  11     2390.42     2515.75     55.05 o 
  -3   0  11     3494.15     3503.35     79.70 o 
  -1   0  11     4203.15     3996.74    155.44 o 
   1   0  11    10072.58    10455.73    325.41 o 
   3   0  11     4061.78     4261.59     74.00 o 
   5   0  11     1520.78     1527.72     50.01 o 
  -7   1  11     1794.60     1855.08     34.87 o 
  -6   1  11      929.91      931.21     13.12 o 
  -5   1  11     1971.44     2048.57     25.89 o 
  -4   1  11     2078.16     2059.20     73.26 o 
  -3   1  11     4445.55     4638.17     57.07 o 
  -2   1  11     2355.41     2324.93     28.93 o 
  -1   1  11      258.52      249.69      7.18 o 
   0   1  11        0.19        0.90      1.50 o 
   1   1  11      287.36      238.65      6.12 o 
   2   1  11      409.64      364.96     10.21 o 
   3   1  11      510.76      498.82     20.72 o 
   4   1  11      703.30      648.27     14.95 o 
   5   1  11     1300.65     1207.40     23.49 o 
  -7   2  11        0.93        0.06      1.27 o 
  -6   2  11      547.77      520.12     15.43 o 
  -5   2  11      545.96      500.26     16.17 o 
  -4   2  11     3217.25     3157.38    177.25 o 
  -3   2  11      723.29      717.26     39.05 o 
  -2   2  11     2902.71     2815.26    101.17 o 
  -1   2  11      134.83       96.20     16.75 o 
   0   2  11     5891.31     5742.45    117.36 o 
   1   2  11      706.83      697.35     40.97 o 
   2   2  11     6106.34     6357.64    127.15 o 
   3   2  11      312.68      253.96      7.52 o 
   4   2  11     1969.75     1995.27     35.12 o 
  -6   3  11     2259.05     2276.65     81.64 o 
  -5   3  11      602.13      595.89     12.41 o 
  -4   3  11     3426.04     3551.53    184.39 o 
  -3   3  11      754.22      664.50     36.09 o 
  -2   3  11     1448.40     1440.99     44.61 o 
  -1   3  11      617.42      604.50     23.45 o 
   0   3  11      136.66      121.14      4.04 o 
   1   3  11       63.05       53.47      7.48 o 
   2   3  11      213.46      198.98      4.98 o 
   3   3  11      390.32      330.25      8.45 o 
   4   3  11     1012.34     1040.32     19.15 o 
  -6   4  11      186.54      150.66      8.74 o 
  -5   4  11      868.41      803.75     47.90 o 
  -4   4  11     1983.96     2052.24     68.98 o 
  -3   4  11     2511.93     2566.29     67.66 o 
  -2   4  11      850.32      795.07     25.16 o 
  -1   4  11     2285.47     2331.28     52.37 o 
   0   4  11     1127.95     1112.59     15.65 o 
   1   4  11     2894.62     3050.93     51.71 o 
   2   4  11     1501.56     1485.78     47.95 o 
   3   4  11     2340.84     2324.11     38.04 o 
   4   4  11      424.91      401.72     14.85 o 
  -5   5  11     2453.04     2384.98    184.56 o 
  -4   5  11       93.37       86.67      6.41 o 
  -3   5  11     1565.49     1548.17    101.61 o 
  -2   5  11       55.33       49.14      7.27 o 
  -1   5  11       68.22       68.51      6.90 o 
   0   5  11       94.09       77.10      7.23 o 
   1   5  11      169.34      174.85      5.90 o 
   2   5  11       82.27       73.02      3.32 o 
   3   5  11      400.51      386.03      9.26 o 
  -4   6  11      667.59      612.36     35.49 o 
  -3   6  11     1512.23     1536.02     60.81 o 
  -2   6  11     1365.99     1501.22     43.01 o 
  -1   6  11     1409.22     1408.55    114.35 o 
   0   6  11      589.12      563.46     15.87 o 
   1   6  11     1887.33     1885.74     66.36 o 
   2   6  11      924.22      917.63     23.14 o 
  -3   7  11       18.11        7.19      2.17 o 
  -2   7  11      371.29      347.46     11.38 o 
  -1   7  11        4.87        2.72      1.54 o 
   0   7  11        0.53        2.49      2.76 o 
  -6   0  12     3974.02     4377.27    404.55 o 
  -4   0  12     3793.91     4009.66     90.85 o 
  -2   0  12     7154.50     6690.78    126.64 o 
   0   0  12     5964.59     6106.28    293.63 o 
   2   0  12     1251.76     1336.08     24.87 o 
   4   0  12      118.06      110.35     10.43 o 
  -7   1  12      672.20      637.71     32.52 o 
  -6   1  12     1003.11      981.92     20.12 o 
  -5   1  12      205.55      187.46      4.24 o 
  -4   1  12       57.79       68.49      5.55 o 
  -3   1  12      501.33      452.84     12.95 o 
  -2   1  12     1126.76     1161.76     40.08 o 
  -1   1  12      404.98      393.13      7.63 o 
   0   1  12      424.07      429.49     12.52 o 
   1   1  12      308.63      316.70     13.59 o 
   2   1  12     1498.55     1592.10     42.86 o 
   3   1  12      887.71      852.66     23.39 o 
   4   1  12     1403.22     1344.05     24.48 o 
  -6   2  12      258.26      254.30      8.43 o 
  -5   2  12     3114.14     3261.01     73.72 o 
  -4   2  12       36.00       31.34      5.37 o 
  -3   2  12     4352.52     4419.39    140.62 o 
  -2   2  12      802.84      682.02     28.43 o 
  -1   2  12     6807.71     6979.51    171.78 o 
   0   2  12      698.19      615.80     16.02 o 
   1   2  12     2348.86     2431.60     54.91 o 
   2   2  12       49.98       49.45      6.43 o 
   3   2  12      456.17      446.84     12.14 o 
   4   2  12       94.66       83.33      3.50 o 
  -6   3  12      149.29      117.11      6.36 o 
  -5   3  12      940.71      884.85     22.24 o 
  -4   3  12       88.49       62.62     12.03 o 
  -3   3  12       61.36       56.59      4.52 o 
  -2   3  12      114.85       71.68     19.61 o 
  -1   3  12      809.23      783.78     16.27 o 
   0   3  12      117.28      110.83      5.52 o 
   1   3  12     1240.85     1329.98     20.02 o 
   2   3  12      132.31      126.11      6.00 o 
   3   3  12     2186.90     2336.59    107.29 o 
  -6   4  12      873.83      814.90     21.80 o 
  -5   4  12      417.15      401.54     27.87 o 
  -4   4  12     2003.62     2064.11     40.85 o 
  -3   4  12      681.95      654.51     16.08 o 
  -2   4  12     4143.65     4184.23    404.89 o 
  -1   4  12     2395.49     2456.07     62.75 o 
   0   4  12     2611.47     2802.83     61.06 o 
   1   4  12      565.97      541.59     13.14 o 
   2   4  12      613.16      593.39     13.83 o 
   3   4  12      224.68      205.54      6.49 o 
  -5   5  12       33.20       26.61      2.70 o 
  -4   5  12      189.52      181.11     14.24 o 
  -3   5  12        0.07       -0.87      2.89 o 
  -2   5  12      128.01       96.45     15.01 o 
  -1   5  12        5.10        1.11      3.83 o 
   0   5  12      941.71      997.89     18.46 o 
   1   5  12       31.12       25.19      1.89 o 
   2   5  12     1740.63     1784.65     38.37 o 
  -4   6  12      854.43      852.75     46.71 o 
  -3   6  12     1532.33     1569.69    131.99 o 
  -2   6  12     1604.28     1597.12    104.55 o 
  -1   6  12     1547.09     1495.94     93.93 o 
   0   6  12     1323.32     1360.10     47.55 o 
   1   6  12      557.89      535.12     79.93 o 
  -5   0  13     3884.66     4188.12     74.06 o 
  -3   0  13     6307.94     6605.52     98.98 o 
  -1   0  13     1265.51     1441.32     79.07 o 
   1   0  13      154.12      199.88     11.76 o 
   3   0  13      112.87       87.57     13.01 o 
  -6   1  13       23.71       19.19      1.32 o 
  -5   1  13      148.60      132.37      4.15 o 
  -4   1  13       52.66       49.28      3.12 o 
  -3   1  13      841.55      851.33     17.94 o 
  -2   1  13      981.76     1019.92     20.97 o 
  -1   1  13     2320.84     2453.43     24.36 o 
   0   1  13     2747.96     2793.21     38.19 o 
   1   1  13     3951.08     3924.62    116.87 o 
   2   1  13     1975.95     1994.42     50.64 o 
   3   1  13     2327.50     2281.37     46.55 o 
  -6   2  13     2524.82     2504.11     46.36 o 
  -5   2  13      182.73      153.06      7.53 o 
  -4   2  13     4977.11     5323.68    363.68 o 
  -3   2  13      264.26      253.99      7.26 o 
  -2   2  13     2631.46     2621.88     67.69 o 
  -1   2  13      103.24       88.43      2.48 o 
   0   2  13      406.01      415.76      6.24 o 
   1   2  13       62.16       52.38      2.72 o 
   2   2  13        2.30        4.95      2.52 o 
   3   2  13        9.16        9.84      1.63 o 
  -6   3  13       27.74       17.04      2.75 o 
  -5   3  13       22.13       23.78      2.47 o 
  -4   3  13      908.16      902.01     42.07 o 
  -3   3  13       18.79       18.88      2.65 o 
  -2   3  13     1199.41     1212.93     45.56 o 
  -1   3  13     1033.33      973.42     20.46 o 
   0   3  13     3439.63     3667.61     34.19 o 
   1   3  13      944.18      891.14     18.63 o 
   2   3  13     3185.57     3317.05     71.28 o 
   3   3  13      725.26      693.87     33.18 o 
  -5   4  13     3106.15     3041.97    191.18 o 
  -4   4  13      763.42      715.44     30.98 o 
  -3   4  13     1777.17     1922.50     36.58 o 
  -2   4  13      521.98      477.24     42.58 o 
  -1   4  13      547.50      576.94     26.81 o 
   0   4  13      202.91      197.17     10.16 o 
   1   4  13       93.57       87.22      3.65 o 
   2   4  13       35.01       28.67      2.16 o 
  -4   5  13       31.77       26.29      3.52 o 
  -3   5  13      604.89      593.13     17.54 o 
  -2   5  13       34.08       19.54      3.53 o 
  -1   5  13     1752.21     1885.99    108.97 o 
   0   5  13      166.99      143.69      6.16 o 
   1   5  13     2616.27     2843.72     90.18 o 
  -2   6  13      179.62      156.79      5.93 o 
  -1   6  13      404.20      369.10     13.85 o 
  -6   0  14     2229.32     2513.31     78.59 o 
  -4   0  14     1338.45     1495.73     63.03 o 
  -2   0  14      718.07      723.52     14.68 o 
   0   0  14        1.07        7.36      1.70 o 
   2   0  14      940.02      945.53     37.34 o 
  -6   1  14      489.28      472.06     17.45 o 
  -5   1  14      598.24      605.99     13.98 o 
  -4   1  14     1556.36     1505.55     37.95 o 
  -3   1  14     1064.19     1043.45     23.57 o 
  -2   1  14     2521.60     2649.12     98.01 o 
  -1   1  14     1331.83     1435.82     14.44 o 
   0   1  14     2459.27     2479.09     49.91 o 
   1   1  14     1193.65     1207.06     30.63 o 
   2   1  14     1900.22     1997.58     31.95 o 
   3   1  14      529.54      462.09      9.60 o 
  -5   2  14     1562.40     1601.99     40.56 o 
  -4   2  14      263.87      251.10     15.35 o 
  -3   2  14      887.81      949.53     19.55 o 
  -2   2  14        4.28        2.46      9.03 o 
  -1   2  14      226.99      224.85      4.47 o 
   0   2  14        4.67        1.59      1.26 o 
   1   2  14      311.60      302.15      8.88 o 
   2   2  14       33.42       29.44      2.02 o 
  -5   3  14      748.59      739.20     44.52 o 
  -4   3  14      206.94      194.77     22.86 o 
  -3   3  14     2967.12     3211.46     89.52 o 
  -2   3  14      435.81      380.22     19.55 o 
  -1   3  14     3296.90     3551.15     64.88 o 
   0   3  14      342.44      329.93     11.91 o 
   1   3  14     2592.37     2730.58     56.07 o 
   2   3  14      220.33      168.56      5.14 o 
  -4   4  14      702.47      689.18     26.95 o 
  -3   4  14      190.83      183.25      7.17 o 
  -2   4  14      448.65      428.36     21.63 o 
  -1   4  14        0.45        0.01      1.22 o 
   0   4  14        3.18        6.51      1.25 o 
   1   4  14       49.57       39.00      2.77 o 
  -3   5  14       55.13       47.82      5.01 o 
  -2   5  14     3288.50     3125.48     70.68 o 
  -1   5  14       22.18       15.67      3.17 o 
   0   5  14     2280.93     2418.23     86.12 o 
  -5   0  15      542.83      576.93     18.69 o 
  -3   0  15       73.04       71.56      5.78 o 
  -1   0  15      730.22      762.47     27.40 o 
   1   0  15     1143.11     1176.03     31.40 o 
  -5   1  15     1677.06     1602.90     50.89 o 
  -4   1  15     1329.42     1300.74     45.33 o 
  -3   1  15     1790.55     1920.75     43.28 o 
  -2   1  15     1187.30     1174.01     33.71 o 
  -1   1  15     1879.74     1967.47     22.98 o 
   0   1  15      914.22      954.96     17.88 o 
   1   1  15      909.56      952.96     16.36 o 
   2   1  15      261.08      271.43      5.27 o 
  -4   2  15       87.10       97.25      6.59 o 
  -3   2  15       10.22        4.74      1.45 o 
  -2   2  15      320.94      275.56     27.95 o 
  -1   2  15       70.38       70.28      3.57 o 
   0   2  15      770.09      778.16     15.93 o 
   1   2  15      136.52      129.64      3.83 o 
  -4   3  15     1652.61     1667.88    152.14 o 
  -3   3  15      462.30      428.40     14.07 o 
  -2   3  15     1959.04     1996.10    120.58 o 
  -1   3  15      327.39      312.89      9.14 o 
   0   3  15     1480.09     1537.86     22.33 o 
   1   3  15      132.26      112.96      6.45 o 
  -3   4  15        1.81       11.92      2.15 o 
  -2   4  15       93.44       65.79      9.27 o 
  -1   4  15      367.25      364.00      8.82 o 
  -2   0  16     2098.95     2285.82    378.61 o 
   0   0  16     3095.28     3259.31     60.84 o 
  -4   1  16     1088.49     1076.85     34.79 o 
  -3   1  16      443.26      446.48     12.62 o 
  -2   1  16      570.42      563.41     16.90 o 
  -1   1  16       55.80       50.18      2.39 o 
   0   1  16      104.59      122.48      3.06 o 
  -3   2  16     1276.96     1347.01     50.20 o 
  -2   2  16       76.58       59.32      7.99 o 
  -1   2  16     2397.84     2573.11     47.82 o 
   0   2  16      161.18      160.34      6.15 o 
                                                 
